# Supplementary material for: Hypomyelination Leukodystrophy 16 (HLD16)-Associated Mutation p.Asp252Asn of TMEM106B Blunts Cell Morphological Differentiation
Source: Curr Issues Mol Biol. 2024 Jul 27;46(8):8088–103. doi: 10.3390/cimb46080478 (PMC11352280; doi:10.3390/cimb46080478)
Supplement: Supplementary file 1 [file cimb-46-00478-s001.zip]

Archive with 10 entries (10 files):
- 02.2. Supporting .pdf
- Figure S1.tif
- Figure S2.tif
- Figure S3.tif
- Figure S4.tif
- Figure S5.tif
- Figure S6.tif
- Figure S7.tif
- Figure S8.tif
- Figure S9.tif
